# Supplementary material for: Genome-Wide Identification and Characterization of the HAK Gene Family in Quinoa (Chenopodium quinoa Willd.) and Their Expression Profiles under Saline and Alkaline Conditions
Source: Plants (Basel). 2023 Nov 1;12(21):3747. doi: 10.3390/plants12213747 (PMC10650088; doi:10.3390/plants12213747)
Supplement: Supplementary file 1 [file plants-12-03747-s001.zip]

Archive with 3 entries (3 files):
- Figure S1.pdf
- Figure S2.pdf
- Supplementary Tables S1-S6.xlsx
