# Supplementary material for: Genome-Wide Identification and Characterization of the HAK Gene Family in Quinoa (Chenopodium quinoa Willd.) and Their Expression Profiles under Saline and Alkaline Conditions
Source: Plants (Basel). 2023 Nov 1;12(21):3747. doi: 10.3390/plants12213747 (PMC10650088; doi:10.3390/plants12213747)
Supplement: Supplementary file 1 [file plants-12-03747-s001.zip › Supplementary Tables S1-S6.xlsx]

## Sheet: TableS1
Table S1 Details of HAK genes from Arabidopsis, rice and Beta vulgaris
Name	Gene ID	Name	Gene ID
OsHAK1	LOC_Os04g32920	AtHAK5	AT4G13420
OsHAK2	LOC_Os01g70940	AtKT1	AT2G30070
OsHAK3	LOC_Os01g27170	AtKT2	AT2G40540
OsHAK4	LOC_Os08g36340	AtKT3	AT4G23640
OsHAK5	LOC_Os01g70490	AtKT4	AT3G02050
OsHAK6	LOC_Os01g70660	AtKT5	AT4G33530
OsHAK7	LOC_Os07g47350	AtKUP4	AT5G14880
OsHAK8	LOC_Os03g21890	AtKUP5	AT1G60160
OsHAK9	LOC_Os07g48130	AtKUP6	AT1G70300
OsHAK10	LOC_Os06g42030	AtKUP7	AT5G09400
OsHAK11	LOC_Os04g52390	AtKUP9	AT4G19960
OsHAK12	LOC_Os08g10550	AtKUP10	AT1G31120
OsHAK13	LOC_Os06g45940	AtKUP11	AT2G35060
OsHAK14	LOC_Os07g32530	BvHAK1	Bevul.1G067300
OsHAK15	LOC_Os04g52120	BvHAK2	Bevul.2G088500
OsHAK16	LOC_Os03g37840	BvHAK3	Bevul.2G095700
OsHAK17	LOC_Os09g27580	BvHAK4	Bevul.2G182300
OsHAK18	LOC_Os09g38960	BvHAK5	Bevul.4G093900
OsHAK19	LOC_Os02g31910	BvHAK6	Bevul.5G023800
OsHAK20	LOC_Os02g31940	BvHAK7	Bevul.6G044100
OsHAK21	LOC_Os03g37930	BvHAK8	Bevul.6G166000
OsHAK22	LOC_Os07g01214	BvHAK9	Bevul.6G193400
OsHAK23	LOC_Os09g21000	BvHAK10	Bevul.6G193500
OsHAK24	LOC_Os06g15910	BvHAK11	Bevul.7G187700
OsHAK25	LOC_Os02g49760	BvHAK12	Bevul.8G197500
OsHAK26	LOC_Os08g39950	BvHAK13	Bevul.9G061000
OsHAK27	LOC_Os03g37830

## Sheet: Table S2 duplication
Tables S2 Segmentally and tandemly duplicated CqHAK gene pairs
Gene name	Gene ID	Gene name	Gene ID	Duplication Type
CqHAK1	AUR62021456-RA	CqHAK5	AUR62010943-RA	Segmental duplication
CqHAK12	AUR62014006-RA	CqHAK22	AUR62005353-RA	Segmental duplication
CqHAK14	AUR62017474-RA	CqHAK21	AUR62042858-RA	Segmental duplication
CqHAK16	AUR62001622-RA	CqHAK30	AUR62020155-RA	Segmental duplication
CqHAK17	AUR62003489-RA	CqHAK24	AUR62017798-RA	Segmental duplication
CqHAK23	AUR62005354-RA	CqHAK13	AUR62014007-RA	Segmental duplication
CqHAK26	AUR62025122-RA	CqHAK29	AUR62037170-RA	Segmental duplication
CqHAK27	AUR62019774-RA	CqHAK20	AUR62010772-RA	Segmental duplication
CqHAK4	AUR62028032-RA	CqHAK9	AUR62020693-RA	Segmental duplication
CqHAK7	AUR62012363-RA	CqHAK8	AUR62031491-RA	Segmental duplication
CqHAK17	AUR62003489-RA	CqHAK18	AUR62003490-RA	Tandem duplication
CqHAK24	AUR62017798-RA	CqHAK25	AUR62017799-RA	Tandem duplication

## Sheet: Table S3 KaKs
Table S3 The synteny gene pairs of Chenopodium quinoa, Arabidopsis thaliana and Beta vulgaris as well as the Ka/Ks of comparative synteny gene pairs.
Gene Name	Gene ID	Gene Name	Gene ID	Species comparison name	Ka	Ks	Ka_Ks	EffectiveLen	AverageS-sites	AverageN-sites	Selection pressure
CqHAK20	AUR62010772-RA	AtKT3	AT4G23640	Cq-At	0.32711	3.256	0.100464	1665	403.25	1261.75	Purifying selection
CqHAK22	AUR62005353-RA	AtKUP6	AT1G70300	Cq-At	0.176956	NaN	NaN	2061	490.333	1570.67	Purifying selection
CqHAK22	AUR62005353-RA	AtKUP5	AT1G60160	Cq-At	0.452897	NaN	NaN	1983	469.667	1513.33	Purifying selection
CqHAK27	AUR62019774-RA	AtKT3	AT4G23640	Cq-At	0.31714	NaN	NaN	2046	489.333	1556.67	Purifying selection
CqHAK1	AUR62021456-RA	BvHAK12	Bevul.8G197500	Cq-Bv	0.132576	0.672905	0.197021	1923	453.417	1469.58	Purifying selection
CqHAK5	AUR62010943-RA	BvHAK12	Bevul.8G197500	Cq-Bv	0.125507	0.58499	0.214546	1875	441.5	1433.5	Purifying selection
CqHAK6	AUR62034910-RA	BvHAK1	Bevul.1G067300	Cq-Bv	0.0269766	0.441405	0.0611154	2223	531	1692	Purifying selection
CqHAK19	AUR62026619-RA	BvHAK1	Bevul.1G067300	Cq-Bv	0.0331289	0.458277	0.07229	2310	551.167	1758.83	Purifying selection
CqHAK16	AUR62001622-RA	BvHAK11	Bevul.7G187700	Cq-Bv	0.0470615	0.428545	0.109817	2355	564.667	1790.33	Purifying selection
CqHAK30	AUR62020155-RA	BvHAK11	Bevul.7G187700	Cq-Bv	0.0450434	0.458603	0.0982189	2172	521.25	1650.75	Purifying selection
CqHAK26	AUR62025122-RA	BvHAK13	Bevul.9G061000	Cq-Bv	0.0535887	0.414274	0.129356	2205	532.5	1672.5	Purifying selection
CqHAK29	AUR62037170-RA	BvHAK13	Bevul.9G061000	Cq-Bv	0.0505193	0.419109	0.12054	2217	535.167	1681.83	Purifying selection
CqHAK7	AUR62012363-RA	BvHAK4	Bevul.2G182300	Cq-Bv	0.0382185	0.457224	0.0835882	2262	539.917	1722.08	Purifying selection
CqHAK8	AUR62031491-RA	BvHAK4	Bevul.2G182300	Cq-Bv	0.05533	0.489995	0.112919	2337	555.917	1781.08	Purifying selection
CqHAK20	AUR62010772-RA	BvHAK6	Bevul.5G023800	Cq-Bv	0.14555	0.575119	0.253078	1695	407.5	1287.5	Purifying selection
CqHAK27	AUR62019774-RA	BvHAK6	Bevul.5G023800	Cq-Bv	0.129989	0.529528	0.245481	2064	490.167	1573.83	Purifying selection
CqHAK17	AUR62003489-RA	BvHAK7	Bevul.6G044100	Cq-Bv	0.0915611	0.491781	0.186182	2022	494.417	1527.58	Purifying selection
CqHAK24	AUR62017798-RA	BvHAK7	Bevul.6G044100	Cq-Bv	0.0879498	0.464325	0.189414	2136	523.333	1612.67	Purifying selection
CqHAK14	AUR62017474-RA	BvHAK8	Bevul.6G166000	Cq-Bv	0.0415462	0.398958	0.104137	2346	576.917	1769.08	Purifying selection
CqHAK21	AUR62042858-RA	BvHAK8	Bevul.6G166000	Cq-Bv	0.0400463	0.412672	0.0970414	2346	576.583	1769.42	Purifying selection
CqHAK12	AUR62014006-RA	BvHAK9	Bevul.6G193400	Cq-Bv	0.471036	1.92107	0.245195	1977	471.75	1505.25	Purifying selection
CqHAK22	AUR62005353-RA	BvHAK9	Bevul.6G193400	Cq-Bv	0.483165	1.85425	0.260572	1983	474	1509	Purifying selection
CqHAK1	AUR62021456-RA	CqHAK5	AUR62010943-RA	Cq-Cq	0.0239207	0.127154	0.188124	1659	384.75	1274.25	Purifying selection
CqHAK4	AUR62028032-RA	CqHAK9	AUR62020693-RA	Cq-Cq	0.0107028	0.169916	0.0629887	2220	526.167	1693.83	Purifying selection
CqHAK6	AUR62034910-RA	CqHAK19	AUR62026619-RA	Cq-Cq	0.00817694	0.0571419	0.143099	2178	518	1660	Purifying selection
CqHAK7	AUR62012363-RA	CqHAK8	AUR62031491-RA	Cq-Cq	0.0226793	0.0865694	0.261979	2250	534.083	1715.92	Purifying selection
CqHAK12	AUR62014006-RA	CqHAK22	AUR62005353-RA	Cq-Cq	0.00376708	0.0890577	0.0422993	2085	488.25	1596.75	Purifying selection
CqHAK13	AUR62014007-RA	CqHAK23	AUR62005354-RA	Cq-Cq	0.0802212	0.204019	0.393205	2358	571.5	1786.5	Purifying selection
CqHAK14	AUR62017474-RA	CqHAK21	AUR62042858-RA	Cq-Cq	0.00737874	0.0996857	0.07402	2349	578.5	1770.5	Purifying selection
CqHAK16	AUR62001622-RA	CqHAK30	AUR62020155-RA	Cq-Cq	0.00730118	0.113914	0.064094	2172	520.417	1651.58	Purifying selection
CqHAK17	AUR62003489-RA	CqHAK24	AUR62017798-RA	Cq-Cq	0.0217777	0.0976124	0.223104	2040	502.583	1537.42	Purifying selection
CqHAK20	AUR62010772-RA	CqHAK27	AUR62019774-RA	Cq-Cq	0.116488	0.277424	0.419893	1641	386.667	1254.33	Purifying selection
CqHAK26	AUR62025122-RA	CqHAK29	AUR62037170-RA	Cq-Cq	0.00778839	0.102949	0.0756526	2208	530.167	1677.83	Purifying selection

## Sheet: Table S4 organ
Table S4 Detailed information on the expression levels (FPKM) of CqHAK genes retrieved from transcriptome data for C. quinoa
gene name	Stems	Inflorescence	Lateral meristems	Leaf	Leaves petioles	Apical meristems	Flowers immature seeds	Dry seed	Whole seedlings
CqHAK1	0	9.92351	0.314985	0.0210474	0	0.146088	0.189509	0.0267597	0.151588
CqHAK2	24.4161	15.7821	16.1885	7.47545	8.60031	30.0966	14.049	81.5629	13.9463
CqHAK3	4.36082	4.59871	4.75993	2.24651	2.29848	5.26845	8.91471	1.27701	2.92274
CqHAK4	0	0.220396	0	0	0	0.13147	0	0	0
CqHAK5	0.23525	1.77973	0	0.0636393	0	0	0.104818	0	0
CqHAK6	9.87528	11.9358	23.8231	16.9848	26.6506	11.9944	26.1166	8.50086	18.2104
CqHAK7	7.94389	38.6896	24.7503	14.5115	12.3349	20.7482	10.6091	20.9493	6.7423
CqHAK8	6.89512	24.8731	17.209	2.81661	16.2339	20.6294	21.5185	5.62904	3.63737
CqHAK9	0.0846433	0	0	0	0	0.233094	0	0	0
CqHAK10	10.9272	17.4892	19.5343	21.5305	15.8195	26.4181	14.3021	7.22564	10.6555
CqHAK11	4.39391	20.358	13.686	13.7159	10.7624	12.3867	10.0029	9.69758	7.91622
CqHAK12	6.36965	12.8335	8.81656	3.40333	8.77763	8.64957	10.6156	2.87875	6.35419
CqHAK13	11.3404	5.14862	1.55392	7.06599	9.33693	5.6521	7.01923	7.57148	4.1552
CqHAK14	24.8156	18.1801	11.8834	24.5372	11.7756	17.3147	26.4589	8.63741	13.9125
CqHAK15	0	0.350607	0.264673	0.334578	0.484317	0	0.637323	0.149919	0
CqHAK16	8.95461	15.0064	7.24246	5.52127	4.1663	7.57254	14.6319	12.3393	5.60841
CqHAK17	0.80777	2.46092	2.66668	3.31261	1.46394	3.58323	5.37769	0.969663	3.07571
CqHAK18	0.74504	0.529147	0.36775	1.85302	0.336979	0.512223	0.110561	0.0293435	1.06352
CqHAK19	12.3403	13.1276	21.9878	21.8354	30.9604	16.0819	27.0161	15.9683	13.2961
CqHAK20	0	0.75283	0	0	0	0	0	0	0
CqHAK21	20.9474	18.6048	9.79229	30.0748	9.64654	15.1193	22.2225	14.4905	12.5435
CqHAK22	4.05765	4.0971	2.65445	3.24767	3.31065	1.67632	2.17961	1.57017	5.44655
CqHAK23	0.975068	1.89288	2.37059	0.323919	0	1.3424	1.74422	3.46551	0
CqHAK24	0.0979887	2.75028	0	1.10236	1.46449	1.75318	1.13799	0.982274	0.699528
CqHAK25	0.536117	0	0	1.04805	0	0.123011	0	0	0.510338
CqHAK26	0.0826908	28.9125	21.6348	6.28258	2.24874	8.88158	4.44094	4.80849	1.88925
CqHAK27	0	0	0	0.0343079	0	0	0	0.0249383	0
CqHAK28	0	1.38813	1.46276	0	0	2.04232	0	0	0
CqHAK29	0.0860585	13.8713	19.6952	2.85104	1.87194	5.806	3.92685	2.53796	0.61442
CqHAK30	10.0067	12.3496	7.55125	4.91927	4.12281	10.8729	12.256	9.42499	5.23315

## Sheet: Table S5 stress
Tables S5 Detailed information on the available expression levels (FPKM) of CqHAK genes response to various stress treatments retrieved from transcriptome data for C. quinoa
gene name	Hydroponics ck root	Hydroponics ck shoot	Hydroponics dry root	Hydroponics dry shoot	Hydroponics heat root	Hydroponics heat shoot	Hydroponics low P root	Hydroponics low P shoot	Hydroponics salt root	Hydroponics salt shoot
CqHAK1	0.462168	0.057698	1.26329	0	1.38208	0	1.13872	0.09716	0.666733	0
CqHAK2	29.3044	12.3728	29.8459	13.2885	25.8466	15.4011	21.0343	7.93992	35.8172	12.7531
CqHAK3	4.03695	4.1537	3.59702	1.94057	4.21851	3.187	1.81652	4.67625	3.74134	2.50271
CqHAK4	7.32868	0	8.51902	0	45.2514	0	41.9579	0.0874783	4.66451	0
CqHAK5	0.635385	0.068614	2.24411	0.0874077	1.63009	0.0631753	0.650257	0.243863	1.23671	0
CqHAK6	7.50849	17.7632	8.78293	18.236	4.11878	27.3804	5.90355	24.8614	5.31015	23.9913
CqHAK7	7.7778	3.91974	11.7901	1.52509	14.5703	1.78818	18.205	3.16381	6.54211	1.70838
CqHAK8	4.20464	4.19154	8.44742	3.62257	6.38059	4.03525	9.42935	3.98896	6.109	3.68518
CqHAK9	0.165196	0.0494963	1.68338	0.0856568	10.0752	0.151468	148.392	0.0775853	4.99125	0
CqHAK10	15.7867	10.2968	12.3663	13.6951	9.65041	11.9693	7.52155	6.97496	23.3428	8.51318
CqHAK11	7.5127	7.63253	10.4106	10.5672	10.3742	7.39807	5.55392	13.5175	9.78067	7.27919
CqHAK12	24.6188	8.5047	40.5651	21.6111	30.9393	10.334	20.7822	14.2813	41.08	8.73854
CqHAK13	3.56167	4.03227	5.10115	7.08017	4.17755	2.18168	8.12039	6.55766	5.73874	3.82404
CqHAK14	36.3699	12.8464	47.6945	17.8877	43.2698	11.8608	72.6994	44.7762	41.7126	7.61526
CqHAK15	0.0299262	0.162794	0.116697	0.319604	0.116635	0.0478723	2.26601	6.84902	0.140022	0.14821
CqHAK16	10.6875	6.62576	15.6813	7.13387	13.2818	6.29905	13.1751	7.67571	11.676	5.22874
CqHAK17	0.480238	2.12587	0.483546	2.4065	1.06613	5.38359	0.051135	1.16673	0.754965	1.94212
CqHAK18	8.50716	1.44732	18.9857	0.270923	38.1478	0.614866	7.10281	1.79678	7.68987	0.156339
CqHAK19	9.58754	13.4592	12.1718	18.3905	10.2866	16.48	11.9042	17.2244	9.69149	14.3882
CqHAK20	0	0	0	0	0	0	0	0	0.119038	0
CqHAK21	17.6644	6.6627	28.7421	11.6518	25.0968	7.09924	39.7345	20.5174	19.7114	4.22854
CqHAK22	20.2807	4.13046	25.2483	6.51782	34.9198	7.55729	22.5528	8.35391	29.4723	4.42403
CqHAK23	0.746686	0.106911	1.25333	0.0952441	0.232137	0	0.915072	0	1.40289	0.0343387
CqHAK24	3.1538	1.0401	1.17499	0.807193	15.7987	2.42226	4.09212	1.35147	2.52111	1.32256
CqHAK25	11.7198	1.07011	24.8498	0.0904128	41.4866	0.734143	7.19052	0.945227	7.06266	0.27026
CqHAK26	0.594793	2.02438	1.63109	1.73372	1.71315	2.64561	1.9956	2.18021	0.913857	1.31594
CqHAK27	0.06454	0	0	0	0	0	0	0	0	0
CqHAK28	0.100912	0	0	0	0	0	0	0	0	0
CqHAK29	0.163053	2.91792	0.29817	1.16439	0.682687	4.1707	0.147101	1.86643	0.405934	4.01437
CqHAK30	10.1327	7.06053	12.4359	5.27352	11.3559	7.06453	9.78447	6.62209	10.5159	5.34649

## Sheet: Table S6
Table S6 Primers used in this study
gene name	Forward primer (5′→3′)	Reverse primer (5′→3′)
CqHAK1	TGCTTACGGAATCGCGGT	TGGAGAAAACCGCGCTCA
CqHAK3	TGGACCCCATGAGAGCGA	AGTAACAGCCCCACCCTCT
CqHAK4	CGAGGGTCAAGGGAAGACG	CTGTGGAATGCCCTCCGG
CqHAK5	CACAGCTCGTCCATGGCA	CCTCCGGTGGTACCTTGC
CqHAK6	CTTGGCCTTGGCCCTAGC	ACTGAATGGATGGCCGGC
CqHAK7	TCAGCAAGCTGGGAGTGC	AGTGCAACATCAGGCCCC
CqHAK8	CATGGAGATGGCGCCTGT	GCACTCCCAGCTTGCTGA
CqHAK9	TGCAAGTTGGGCAGTGGT	CGCTAGTGAAGGTGCTTGC
CqHAK10	GGCACATCCGAGCTCCAA	TCTTGTGCCTCGCGATCA
CqHAK11	AGGAGGCTGGGTCCCTTT	TGATGCTCGAACGCCTGT
CqHAK12	GGATGCTTCCCGCGAGTT	ACCCGATGCATTGCCCAT
CqHAK13	GAGGGCCCTGAATCCAGC	TGCACAAAACACAGCCGC
CqHAK14	CAAGGGGGTTGGGTTCCC	TGGGACCCAGGCCAAGTA
CqHAK16	CTTGGCTGCTTTCCCCGA	GGCCGCAAGCAAAAACCA
CqHAK17	GGCTCGTGACATCCCCAC	GCACGCGTACTTGACAACC
CqHAK18	TGGCTGGTATTTTGGCCGA	ACCCTGTGGACACCAGGA
CqHAK19	CTTGGCCTTGGCCCTAGC	ACTGAATGGATGGCCGGC
CqHAK20	GCCTCTGCCCCGTCATTT	TGCGTTGCGAGATCCTGG
CqHAK21	GCGCGGGCATGGTTATTG	AGAGCAAACAGGCCCACC
CqHAK22	AGCTTGGGTCCCTGTTGC	GATACCCAAGCTCGGCCC
CqHAK23	TGTCCTGAGGGCCCTGAA	AGCCGCCAAGTGAAGACC
CqHAK24	CGCTTGCAGCTGTGGTTG	TGCAGGAAGTGTGCACCA
CqHAK26	TCAGCAGCATCGGGGTTT	CCATCCTGCCATGCCTGT
CqHAK29	TTTGGGCATGGTTCGGGT	GGGGGCATGCACAGACTT
CqHAK30	TCCTGTTCAGCCTGCAGC	TGCCAGCCAAACAGCAGA
CqTUB-9	GAGATGTTCCGTCGTGTGAGTGAG	ATCGGCAGTTGCATCCTGGTATTG
